# Supplementary material for: Male Infertility Knowledgebase: decoding the genetic and disease landscape
Source: Database (Oxford). 2021 Aug 7;2021:baab049. doi: 10.1093/database/baab049 (PMC8346693; doi:10.1093/database/baab049)
Supplement: baab049_Supp [file baab049_supp.zip]

Archive with 11 entries (11 files):
- Supp_Fig2.jpg
- Supp3.jpg
- suppl4_a.tif
- suppl4_b.tif
- suppl4_c.tif
- suppl4_d.tif
- supplematary_table1.xlsx
- supplementary_6 (2).png
- supplementary_7.png
- supplementary_figure1.tif
- supplementaryfigure5.jpg
