# Supplementary material for: Male Infertility Knowledgebase: decoding the genetic and disease landscape
Source: Database (Oxford). 2021 Aug 7;2021:baab049. doi: 10.1093/database/baab049 (PMC8346693; doi:10.1093/database/baab049)
Supplement: baab049_Supp [file baab049_supp.zip › supplematary_table1.xlsx]

## Sheet: Sheet1
Gene_id	Gene_symbol
1656	DDX6
23512	SUZ12
5747	PTK2
6304	SATB1
1832	DSP
6310	ATXN1
5887	RAD23B
6232	RPS27
8451	CUL4A
57674	RNF213
5783	PTPN13
57496	MRTFB
10915	TCERG1
58517	RBM25
8663	EIF3C
5046	PCSK6
8277	TKTL1
79703	C11orf80
9716	AQR
55127	HEATR1
23360	FNBP4
8406	SRPX
135114	HINT3
9685	CLINT1
55291	PPP6R3
5257	PHKB
4105	MAGEA6
80036	TRPM3
2803	GOLGA4
55297	CCDC91
389432	SAMD5
22990	PCNX1
84186	ZCCHC7
440836	ODF3B
9271	PIWIL1
999	CDH1
3320	HSP90AA1
581	BAX
11022	TDRKH
64506	CPEB1
136991	ASZ1
5443	POMC
3292	HSD17B1
6770	STAR
546	ATRX
23405	DICER1
1761	DMRT1
8621	CDK13
26137	ZBTB20
10672	GNA13
1106	CHD2
4899	NRF1
6665	SOX15
23081	KDM4C
8837	CFLAR
91646	TDRD12
55252	ASXL2
4154	MBNL1
8148	TAF15
5793	PTPRG
8468	FKBP6
1618	DAZL
4140	MARK3
23304	UBR2
65125	WNK1
8481	OFD1
5695	PSMB7
100874292	CDC42-IT1
100134445	LOC100134445
101929369	SNHG24
8847	DLEU2
9887	SMG7
57235	KIAA0485
378938	MALAT1
400579	LINC02076
1956	EGFR
1585	CYP11B2
5591	PRKDC
2932	GSK3B
7704	ZBTB16
2735	GLI1
9759	HDAC4
6047	RNF4
6720	SREBF1
8554	PIAS1
6595	SMARCA2
10664	CTCF
6591	SNAI2
3630	INS
10401	PIAS3
11200	CHEK2
10498	CARM1
6615	SNAI1
89780	WNT3A
2642	GCGR
796	CALCA
551	AVP
7329	UBE2I
2782	GNB1
7520	XRCC5
8364	H4C3
994	CDC25B
26012	NSMF
81846	SBF2
90338	ZNF160
9330	GTF3C3
124540	MSI2
23209	MLC1
5032	P2RY11
7840	ALMS1
6391	SDHC
23499	MACF1
9175	MAP3K13
54469	ZFAND6
590	BCHE
2935	GSPT1
9639	ARHGEF10
6822	SULT2A1
10428	CFDP1
54536	EXOC6
10097	ACTR2
339500	ZNF678
54799	MBTD1
10180	RBM6
9213	XPR1
10207	PATJ
4111	MAGEA12
51050	PI15
29896	TRA2A
51582	AZIN1
4649	MYO9A
6840	SVIL
50717	DCAF8
7179	TPTE
89978	DPH6
9736	USP34
167153	TENT2
4820	NKTR
9701	PPP6R2
51201	ZDHHC2
25852	ARMC8
64417	TMEM267
54906	TASOR2
22839	DLGAP4
114884	OSBPL10
9717	SEC14L5
222234	FAM185A
23355	VPS8
85021	REPS1
